# Supplementary material for: Relative Health Risk Reduction from an Advanced Multi-Modal Air Purification System: Evaluation in a Post-Surgical Healthcare Setting
Source: Int J Environ Res Public Health. 2024 Aug 17;21(8):1089. doi: 10.3390/ijerph21081089 (PMC11354897; doi:10.3390/ijerph21081089)
Supplement: Supplementary file 1 [file ijerph-21-01089-s001.zip]

Archive with 1 entries (1 files):
- ijerph-3051640-supplementary.pdf
